# Supplementary material for: Does Transfusion of Red Blood Cells Impact Germline Genetic Test Results?
Source: J Pers Med. 2020 Dec 9;10(4):268. doi: 10.3390/jpm10040268 (PMC7768420; doi:10.3390/jpm10040268)
Supplement: Supplementary file 1 [file jpm-10-00268-s001.zip]

Archive with 1 entries (1 files):
- jpm-991238-SI.xlsx
