# Supplementary material for: Does Transfusion of Red Blood Cells Impact Germline Genetic Test Results?
Source: J Pers Med. 2020 Dec 9;10(4):268. doi: 10.3390/jpm10040268 (PMC7768420; doi:10.3390/jpm10040268)
Supplement: Supplementary file 1 [file jpm-10-00268-s001.zip › jpm-991238-SI.xlsx]

## Sheet: Sheet1
Supplemental Table 1
Recipient	Donor / Volume	Expected	Observed
Leukopenic	LR / 1.2 mls	0.00063	0
Leukopenic	LR / 3.0 mls	0.00158	0
Leukopenic	LR / 10 mls	0.00526	0
Leukopenic	PLR / 1.2 mls	0.03918	0.063
Leukopenic	PLR / 3.0 mls	0.0925	0.1222
Leukopenic	PLR / 10 mls	0.2536	0.278
Leukopenic	NLR / 1.2 mls	0.6963	0.7585
Leukopenic	NLR / 3.0 mls	0.8515	0.8805
Leukopenic	NLR / 10 mls	0.9503	0.9566
Normocellular	LR / 1.2 mls	2e-05	0
Normocellular	LR / 3.0 mls	6e-05	0
Normocellular	LR / 10 mls	0.0002	No Amp
Normocellular	PLR / 1.2 mls	0.00152	0
Normocellular	PLR / 3.0 mls	0.00379	0.0014
Normocellular	PLR / 10 mls	0.01251	0.0152
Normocellular	NLR / 1.2 mls	0.07873	0.1328
Normocellular	NLR / 3.0 mls	0.17603	0.2407
Normocellular	NLR / 10 mls	0.416	0.4507
